# Supplementary material for: Exploring Genetic Diversity: Optimizing Simple Sequence Repeat (SSR) Markers in Crotalaria for Enhanced Precision in Biodiversity Research
Source: Scientifica (Cairo). 2025 Jun 1;2025:2409286. doi: 10.1155/sci5/2409286 (PMC12145933; doi:10.1155/sci5/2409286)
Supplement: Supporting Information — Additional supporting information can be found online in the Supporting Information section. [file 2409286.f1.xlsx]

## Sheet: Sheet1
Heterozygosity, Fstatistics and Polymorphism by Population for Codominant Data
No. Loci	29
No. Samples	31
No. Pops.	2
Pop	Locus	Sample Size (N)	No. of Allellels (Na)	No. Effective Alleles (Ne)	Information Index (I)	Observed Heterozygosity (Ho)	Expected Heterozygosity (He)	Unbiased Expected Heterozygosity (uHe)
Wild	DC003	7	1	1	0	0	0	0
	DC004	7	2	1.15294	0.257319	0.142857	0.132653	0.142857
	DC005	9	2	1.11724	0.214559	0.111111	0.104938	0.111111
	DC006	4	2	1.28	0.37677	0.25	0.21875	0.25
	DC007	6	1	1	0	0	0	0
	DC008	5	1	1	0	0	0	0
	DC009	2	1	1	0	0	0	0
	DC010	1	1	1	0	0	0	0
	DC011	7	3	2.51282	0.992282	0.142857	0.602041	0.648352
	DC012	4	1	1	0	0	0	0
	DC013	5	2	1.21951	0.325083	0.2	0.18	0.2
	DC014	6	1	1	0	0	0	0
	DC016	9	3	1.25581	0.425848	0.222222	0.203704	0.215686
	DC017	3	1	1	0	0	0	0
	DU019	10	1	1	0	0	0	0
	PC003	10	1	1	0	0	0	0
	PC004	2	3	2.66667	1.03972	0.5	0.625	0.833333
	PC005	6	1	1	0	0	0	0
	PC006	6	1	1	0	0	0	0
	PC008	6	2	1.94595	0.679193	0.166667	0.486111	0.530303
	PC009	5	1	1	0	0	0	0
	PC010	5	1	1	0	0	0	0
	PC011	7	1	1	0	0	0	0
	PC012	9	1	1	0	0	0	0
	PC014	8	1	1	0	0	0	0
	PC015	7	3	1.55556	0.655976	0.285714	0.357143	0.384615
	PC017	7	1	1	0	0	0	0
	PU020	8	2	1.6	0.562335	0	0.375	0.4
	PC002	10	1	1	0	0	0	0
Pop2	DC003	11	2	1.42353	0.474139	0.363636	0.297521	0.311688
	DC004	11	2	1.42353	0.474139	0.181818	0.297521	0.311688
	DC005	17	2	1.26201	0.362211	0.235294	0.207612	0.213904
	DC006	11	3	1.3224	0.485105	0.0909091	0.243802	0.255411
	DC007	8	1	1	0	0	0	0
	DC008	7	1	1	0	0	0	0
	DC009	14	1	1	0	0	0	0
	DC010	14	2	1.07397	0.154076	0.0714286	0.0688776	0.0714286
	DC011	5	1	1	0	0	0	0
	DC012	13	1	1	0	0	0	0
	DC013	16	1	1	0	0	0	0
	DC014	18	1	1	0	0	0	0
	DC016	11	2	1.09502	0.184907	0.0909091	0.0867769	0.0909091
	DC017	8	1	1	0	0	0	0
	DU019	11	1	1	0	0	0	0
	PC003	12	2	1.28	0.37677	0.0833333	0.21875	0.228261
	PC004	2	2	1.6	0.562335	0.5	0.375	0.5
	PC005	13	2	1.07987	0.163024	0.0769231	0.0739645	0.0769231
	PC006	6	1	1	0	0	0	0
	PC008	13	2	1.16552	0.271189	0	0.142012	0.147692
	PC009	10	2	1.72414	0.610864	0	0.42	0.442105
	PC010	11	2	1.5414	0.53596	0.272727	0.35124	0.367965
	PC011	9	2	1.24615	0.348832	0.222222	0.197531	0.20915
	PC012	18	1	1	0	0	0	0
	PC014	10	2	1.10497	0.198515	0.1	0.095	0.1
	PC015	15	2	1.47059	0.500402	0.266667	0.32	0.331034
	PC017	18	1	1	0	0	0	0
	PU020	8	2	1.28	0.37677	0.25	0.21875	0.233333
	PC002	17	1	1	0	0	0	0
Mean and SE over Loci for each Pop
Pop		N	Na	Ne	I	Ho	He	uHe
Wild	Mean	6.24138	1.48276	1.21747	0.190658	0.0697044	0.113288	0.128147
	SE	0.451203	0.137004	0.0822077	0.0583067	0.0228389	0.0357145	0.0416634
Pop2	Mean	11.6207	1.58621	1.17562	0.209629	0.0967541	0.124633	0.134189
	SE	0.76147	0.105481	0.0402043	0.041103	0.0248404	0.02611	0.0288302
Grand Mean and SE over Loci and Pops
		N	Na	Ne	I	Ho	He	uHe
Total	Mean	8.93103	1.53448	1.19654	0.200144	0.0832293	0.11896	0.131168
	SE	0.565098	0.0859646	0.0454375	0.0353771	0.016819	0.0219384	0.0251129
